# Supplementary material for: Synergistic Anti-Cancer Activities of Curcumin Derivative CU17 Combined with Gemcitabine Against A549 Non-Small-Cell Lung Cancer Cells
Source: Pharmaceutics. 2025 Jan 24;17(2):158. doi: 10.3390/pharmaceutics17020158 (PMC11858881; doi:10.3390/pharmaceutics17020158)
Supplement: Supplementary file 1 [file pharmaceutics-17-00158-s001.zip]

Archive with 1 entries (1 files):
- pharmaceutics-3437107-supplementary.pdf
